# Supplementary material for: Relationship between Physical Activity and the Metabolic, Inflammatory Axis in Pregnant Participants
Source: Int J Environ Res Public Health. 2021 Dec 14;18(24):13160. doi: 10.3390/ijerph182413160 (PMC8701987; doi:10.3390/ijerph182413160)
Supplement: Supplementary file 1 [file ijerph-18-13160-s001.zip]

Archive with 1 entries (1 files):
- ijerph-1432388-supplementary.pdf
